# Supplementary material for: Behavioral fingerprints predict insecticide and anthelmintic mode of action
Source: Mol Syst Biol. 2021 May 25;17(5):e10267. doi: 10.15252/msb.202110267 (PMC8144879; doi:10.15252/msb.202110267)
Supplement: Supplementary file 4 — Dataset EV3 [file MSB-17-e10267-s004.xlsx]

## Sheet: links_to_videos
date_yyyymmdd	imaging_plate_id	zenodo_link
20191205	rr01_sp01_ds02	https://zenodo.org/record/4671872
20191205	rr01_sp02_ds05	https://zenodo.org/record/4671910
20191205	rr01_sp03_ds08	https://zenodo.org/record/4671980
20191205	rr01_sp04_ds11	https://zenodo.org/record/4672019
20191205	rr02_sp05_ds02	https://zenodo.org/record/4672055
20191205	rr02_sp06_ds05	https://zenodo.org/record/4672087
20191205	rr02_sp07_ds08	https://zenodo.org/record/4672127
20191205	rr02_sp08_ds11	https://zenodo.org/record/4672155
20191205	rr03_sp09_ds02	https://zenodo.org/record/4672185
20191205	rr03_sp10_ds05	https://zenodo.org/record/4672202
20191205	rr03_sp11_ds08	https://zenodo.org/record/4672219
20191205	rr03_sp12_ds11	https://zenodo.org/record/4672258
20191205	rr04_sp13_ds02	https://zenodo.org/record/4672292
20191205	rr04_sp14_ds05	https://zenodo.org/record/4672700
20191205	rr04_sp15_ds08	https://zenodo.org/record/4672730
20191205	rr04_sp16_ds11	https://zenodo.org/record/4672746
20191205	rr05_sp17_ds02	https://zenodo.org/record/4672761
20191205	rr05_sp18_ds05	https://zenodo.org/record/4672793
20191205	rr05_sp19_ds08	https://zenodo.org/record/4672801
20191205	rr05_sp20_ds11	https://zenodo.org/record/4672810
20191205	rr06_sp21_ds02	https://zenodo.org/record/4672818
20191205	rr06_sp22_ds05	https://zenodo.org/record/4672831
20191205	rr06_sp23_ds08	https://zenodo.org/record/4672835
20191205	rr06_sp24_ds11	https://zenodo.org/record/4672844
20191205	rr07_sp25_ds02	https://zenodo.org/record/4672924
20191205	rr07_sp26_ds05	https://zenodo.org/record/4673045
20191205	rr07_sp27_ds08	https://zenodo.org/record/4673065
20191205	rr07_sp28_ds11	https://zenodo.org/record/4673082
20191206	rr01_sp29_ds02	https://zenodo.org/record/4673159
20191206	rr01_sp30_ds05	https://zenodo.org/record/4673313
20191206	rr01_sp31_ds08	https://zenodo.org/record/4673361
20191206	rr01_sp32_ds11	https://zenodo.org/record/4673367
20191206	rr02_sp33_ds02	https://zenodo.org/record/4673374
20191206	rr02_sp34_ds05	https://zenodo.org/record/4673434
20191206	rr02_sp35_ds08	https://zenodo.org/record/4673440
20191206	rr02_sp36_ds11	https://zenodo.org/record/4673445
20191206	rr03_sp37_ds02	https://zenodo.org/record/4673449
20191206	rr03_sp38_ds05	https://zenodo.org/record/4673457
20191206	rr03_sp39_ds08	https://zenodo.org/record/4673464
20191206	rr03_sp40_ds11	https://zenodo.org/record/4673468
20191206	rr04_sp41_ds02	https://zenodo.org/record/4673475
20191206	rr04_sp42_ds05	https://zenodo.org/record/4673477
20191206	rr04_sp43_ds08	https://zenodo.org/record/4673479
20191206	rr04_sp44_ds11	https://zenodo.org/record/4673482
20191206	rr05_sp45_ds02	https://zenodo.org/record/4673491
20191206	rr05_sp46_ds05	https://zenodo.org/record/4673493
20191206	rr05_sp47_ds08	https://zenodo.org/record/4673495
20191206	rr05_sp48_ds11	https://zenodo.org/record/4673499
20191206	rr06_sp49_ds02	https://zenodo.org/record/4673503
20191206	rr06_sp50_ds05	https://zenodo.org/record/4673507
20191206	rr06_sp51_ds08	https://zenodo.org/record/4673509
20191206	rr06_sp52_ds11	https://zenodo.org/record/4673511
20191206	rr07_sp53_ds02	https://zenodo.org/record/4673515
20191206	rr07_sp54_ds05	https://zenodo.org/record/4673518
20191206	rr07_sp55_ds08	https://zenodo.org/record/4673520
20191206	rr07_sp56_ds11	https://zenodo.org/record/4673522
20191211	rr01_sp01_ds02	https://zenodo.org/record/4673524
20191211	rr01_sp02_ds05	https://zenodo.org/record/4673528
20191211	rr01_sp03_ds08	https://zenodo.org/record/4673533
20191211	rr01_sp04_ds11	https://zenodo.org/record/4673535
20191211	rr02_sp05_ds02	https://zenodo.org/record/4673540
20191211	rr02_sp06_ds05	https://zenodo.org/record/4673544
20191211	rr02_sp07_ds08	https://zenodo.org/record/4673546
20191211	rr02_sp08_ds11	https://zenodo.org/record/4673550
20191211	rr03_sp09_ds02	https://zenodo.org/record/4673562
20191211	rr03_sp10_ds05	https://zenodo.org/record/4673567
20191211	rr03_sp11_ds08	https://zenodo.org/record/4673570
20191211	rr03_sp12_ds11	https://zenodo.org/record/4673572
20191211	rr04_sp13_ds02	https://zenodo.org/record/4673574
20191211	rr04_sp14_ds05	https://zenodo.org/record/4673578
20191211	rr04_sp15_ds08	https://zenodo.org/record/4673583
20191211	rr04_sp16_ds11	https://zenodo.org/record/4673589
20191211	rr05_sp17_ds02	https://zenodo.org/record/4673591
20191211	rr05_sp18_ds05	https://zenodo.org/record/4673593
20191211	rr05_sp19_ds08	https://zenodo.org/record/4673601
20191211	rr05_sp20_ds11	https://zenodo.org/record/4673605
20191211	rr06_sp21_ds02	https://zenodo.org/record/4673613
20191211	rr06_sp22_ds05	https://zenodo.org/record/4673618
20191211	rr06_sp23_ds08	https://zenodo.org/record/4673624
20191211	rr06_sp24_ds11	https://zenodo.org/record/4673630
20191211	rr07_sp25_ds02	https://zenodo.org/record/4673636
20191211	rr07_sp26_ds05	https://zenodo.org/record/4673638
20191211	rr07_sp27_ds08	https://zenodo.org/record/4673644
20191211	rr07_sp28_ds11	https://zenodo.org/record/4673652
20191212	rr01_sp29_ds02	https://zenodo.org/record/4673658
20191212	rr01_sp30_ds05	https://zenodo.org/record/4673662
20191212	rr01_sp31_ds08	https://zenodo.org/record/4673669
20191212	rr01_sp32_ds11	https://zenodo.org/record/4673673
20191212	rr02_sp33_ds02	https://zenodo.org/record/4673675
20191212	rr02_sp34_ds05	https://zenodo.org/record/4673677
20191212	rr02_sp35_ds08	https://zenodo.org/record/4673681
20191212	rr02_sp36_ds11	https://zenodo.org/record/4673685
20191212	rr03_sp37_ds02	https://zenodo.org/record/4673689
20191212	rr03_sp38_ds05	https://zenodo.org/record/4673692
20191212	rr03_sp39_ds08	https://zenodo.org/record/4673694
20191212	rr03_sp40_ds11	https://zenodo.org/record/4673696
20191212	rr04_sp41_ds02	https://zenodo.org/record/4673701
20191212	rr04_sp42_ds05	https://zenodo.org/record/4673705
20191212	rr04_sp43_ds08	https://zenodo.org/record/4673707
20191212	rr04_sp44_ds11	https://zenodo.org/record/4673710
20191212	rr05_sp45_ds02	https://zenodo.org/record/4673712
20191212	rr05_sp46_ds05	https://zenodo.org/record/4673718
20191212	rr05_sp47_ds08	https://zenodo.org/record/4673720
20191212	rr05_sp48_ds11	https://zenodo.org/record/4673724
20191212	rr06_sp49_ds02	https://zenodo.org/record/4673726
20191212	rr06_sp50_ds05	https://zenodo.org/record/4673728
20191212	rr06_sp51_ds08	https://zenodo.org/record/4673730
20191212	rr06_sp52_ds11	https://zenodo.org/record/4673732
20191212	rr07_sp53_ds02	https://zenodo.org/record/4673734
20191212	rr07_sp54_ds05	https://zenodo.org/record/4673739
20191212	rr07_sp55_ds08	https://zenodo.org/record/4673744
20191212	rr07_sp56_ds11	https://zenodo.org/record/4674343
20191213	rr01_sp01_ds02	https://zenodo.org/record/4674377
20191213	rr01_sp02_ds05	https://zenodo.org/record/4674392
20191213	rr01_sp03_ds08	https://zenodo.org/record/4674415
20191213	rr01_sp04_ds11	https://zenodo.org/record/4674429
20191213	rr02_sp05_ds02	https://zenodo.org/record/4674442
20191213	rr02_sp06_ds05	https://zenodo.org/record/4674461
20191213	rr02_sp07_ds08	https://zenodo.org/record/4674554
20191213	rr02_sp08_ds11	https://zenodo.org/record/4674568
20191213	rr03_sp09_ds02	https://zenodo.org/record/4674595
20191213	rr03_sp10_ds05	https://zenodo.org/record/4674606
20191213	rr03_sp11_ds08	https://zenodo.org/record/4674622
20191213	rr03_sp12_ds11	https://zenodo.org/record/4674805
20191213	rr04_sp13_ds02	https://zenodo.org/record/4674825
20191213	rr04_sp14_ds05	https://zenodo.org/record/4674919
20191213	rr04_sp15_ds08	https://zenodo.org/record/4675006
20191213	rr04_sp16_ds11	https://zenodo.org/record/4675049
20191213	rr05_sp17_ds02	https://zenodo.org/record/4675060
20191213	rr05_sp18_ds05	https://zenodo.org/record/4675066
20191213	rr05_sp19_ds08	https://zenodo.org/record/4675086
20191213	rr05_sp20_ds11	https://zenodo.org/record/4675109
20191213	rr06_sp21_ds02	https://zenodo.org/record/4675131
20191213	rr06_sp22_ds05	https://zenodo.org/record/4675149
20191213	rr06_sp23_ds08	https://zenodo.org/record/4675194
20191213	rr06_sp24_ds11	https://zenodo.org/record/4675313
20191213	rr07_sp25_ds02	https://zenodo.org/record/4675372
20191213	rr07_sp26_ds05	https://zenodo.org/record/4675417
20191213	rr07_sp27_ds08	https://zenodo.org/record/4675479
20191213	rr07_sp28_ds11	https://zenodo.org/record/4675545
20191214	rr01_sp29_ds02	https://zenodo.org/record/4675558
20191214	rr01_sp30_ds05	https://zenodo.org/record/4675574
20191214	rr01_sp31_ds08	https://zenodo.org/record/4675589
20191214	rr01_sp32_ds11	https://zenodo.org/record/4675598
20191214	rr02_sp33_ds02	https://zenodo.org/record/4675613
20191214	rr02_sp34_ds05	https://zenodo.org/record/4675629
20191214	rr02_sp35_ds08	https://zenodo.org/record/4675727
20191214	rr02_sp36_ds11	https://zenodo.org/record/4675743
20191214	rr03_sp37_ds02	https://zenodo.org/record/4675767
20191214	rr03_sp38_ds05	https://zenodo.org/record/4675776
20191214	rr03_sp39_ds08	https://zenodo.org/record/4675793
20191214	rr03_sp40_ds11	https://zenodo.org/record/4675903
20191214	rr04_sp41_ds02	https://zenodo.org/record/4675985
20191214	rr04_sp42_ds05	https://zenodo.org/record/4676042
20191214	rr04_sp43_ds08	https://zenodo.org/record/4676093
20191214	rr04_sp44_ds11	https://zenodo.org/record/4676174
20191214	rr05_sp45_ds02	https://zenodo.org/record/4676220
20191214	rr05_sp46_ds05	https://zenodo.org/record/4676241
20191214	rr05_sp47_ds08	https://zenodo.org/record/4676255
20191214	rr05_sp48_ds11	https://zenodo.org/record/4676272
20191214	rr06_sp49_ds02	https://zenodo.org/record/4676280
20191214	rr06_sp50_ds05	https://zenodo.org/record/4676282
20191214	rr06_sp51_ds08	https://zenodo.org/record/4676291
20191214	rr06_sp52_ds11	https://zenodo.org/record/4676306
20191214	rr07_sp53_ds02	https://zenodo.org/record/4676329
20191214	rr07_sp54_ds05	https://zenodo.org/record/4676372
20191214	rr07_sp55_ds08	https://zenodo.org/record/4676419
20191214	rr07_sp56_ds11	https://zenodo.org/record/4676437
20200212	L01_sh01_05	https://zenodo.org/record/4676450
20200212	L01_sh02_06	https://zenodo.org/record/4677276
20200212	L01_sh03_06	https://zenodo.org/record/4677290
20200212	L02_sh01_05	https://zenodo.org/record/4677321
20200212	L02_sh02_06	https://zenodo.org/record/4677378
20200212	L02_sh03_06	https://zenodo.org/record/4677417
20200212	L03_sh01_05	https://zenodo.org/record/4677437
20200212	L03_sh02_06	https://zenodo.org/record/4677474
20200212	L03_sh03_05	https://zenodo.org/record/4677491
20200212	L03_sh03_07	https://zenodo.org/record/4677504
20200212	L04_sh01sh02_05	https://zenodo.org/record/4677523
20200212	L04_sh03sh01_07	https://zenodo.org/record/4677544
20200218	L01_sh01_07	https://zenodo.org/record/4677550
20200218	L02_sh01_07	https://zenodo.org/record/4677558
20200218	L03_sh01_07	https://zenodo.org/record/4677565
20200218	L04_sh03sh01_07	https://zenodo.org/record/4677582
20200228	L01_sh01_01	https://zenodo.org/record/4677586
20200228	L01_sh02_01	https://zenodo.org/record/4677592
20200228	L01_sh03_02	https://zenodo.org/record/4677601
20200228	L02_sh01_01	https://zenodo.org/record/4677616
20200228	L02_sh02_02	https://zenodo.org/record/4677636
20200228	L02_sh03_02	https://zenodo.org/record/4677644
20200228	L03_sh01_01	https://zenodo.org/record/4677652
20200228	L03_sh02_02	https://zenodo.org/record/4677658
20200228	L03_sh03_02	https://zenodo.org/record/4677676
20200228	L04_sh01sh02_01	https://zenodo.org/record/4677684
20200228	L04_sh03sh01_03	https://zenodo.org/record/4677687
20200306	L01_sh01_01	https://zenodo.org/record/4677689
20200306	L01_sh02_01	https://zenodo.org/record/4677705
20200306	L01_sh03_02	https://zenodo.org/record/4677711
20200306	L02_sh01_01	https://zenodo.org/record/4677717
20200306	L02_sh02_02	https://zenodo.org/record/4677729
20200306	L02_sh03_02	https://zenodo.org/record/4677739
20200306	L03_sh01_01	https://zenodo.org/record/4677743
20200306	L03_sh02_02	https://zenodo.org/record/4677753
20200306	L03_sh03_02	https://zenodo.org/record/4677757
20200306	L04_sh01sh02_01	https://zenodo.org/record/4677764
20200306	L04_sh01sh02_03	https://zenodo.org/record/4677766

## Sheet: description
Links to the video data and tracking output. The imaging date `date_yyyymmdd` and plate identifier `imaging_plate_id` uniquely identify a 96 well plate. The hyperlink `zenodo_link` directs to the data submission containing the raw videos and the Tierpsy Tracker output files for each of the imaging plates.
